# Supplementary material for: A new genus and species of Dictyopharidae (Homoptera) from Rovno and Baltic amber based on nymphs
Source: Zookeys. 2011 Sep 24;(130):175–84. doi: 10.3897/zookeys.130.1775 (PMC3260758; doi:10.3897/zookeys.130.1775)
Supplement: XML Treatment for Protepiptera reticulata [file zookeys.130.1775-treatment1.xml]

<!DOCTYPE tp:taxon-treatment
  PUBLIC "-//TaxonX//DTD Taxonomic Treatment Publishing DTD v0 20100105//EN" "tax-treatment-NSO.dtd">
<tp:taxon-treatment xmlns:tp="http://www.plazi.org/taxpub"><tp:treatment-meta><mixed-citation publication-type="journal"><person-group><name><surname>Emeljanov</surname><given-names>Alexander F.</given-names></name><name><surname>Shcherbakov</surname><given-names>Dmitry E.</given-names></name></person-group><article-title>A new genus and species of Dictyopharidae (Homoptera) from Rovno and Baltic amber based on nymphs</article-title><source>Zookeys</source><day>24</day><month>9</month><year>2011</year><volume>2011</volume><issue>130</issue><fpage>175</fpage><lpage>184</lpage><pub-id pub-id-type="doi">10.3897/zookeys.130.1775</pub-id></mixed-citation></tp:treatment-meta><tp:nomenclature><tp:taxon-name>
                        	<tp:taxon-name-part taxon-name-part-type="genus">Protepiptera</tp:taxon-name-part>
                        	<tp:taxon-name-part taxon-name-part-type="species">reticulata</tp:taxon-name-part>
                        <object-id xmlns:xlink="http://www.w3.org/1999/xlink" xlink:type="simple">http://species-id.net/wiki/Protepiptera_reticulata</object-id>
                        </tp:taxon-name><tp:taxon-authority>(Germar &amp; Berendt, 1856)</tp:taxon-authority><tp:taxon-status xmlns:xlink="http://www.w3.org/1999/xlink" xlink:type="simple">comb. n.</tp:taxon-status><tp:nomenclature-citation-list><tp:nomenclature-citation><tp:taxon-name>Pseudophana reticulata</tp:taxon-name><comment> Germar &amp; Berendt, 1856: 16, pl. II, fig. 4b (pars)</comment></tp:nomenclature-citation><tp:nomenclature-citation><tp:taxon-name>Dictyophara reticulata</tp:taxon-name><comment> (Germar &amp; Berendt, 1856): <xref ref-type="bibr" rid="B10">Metcalf and Wade 1966</xref>: 126</comment></tp:nomenclature-citation><tp:nomenclature-citation><tp:taxon-name>Cixidia reticulata</tp:taxon-name><comment> (Germar &amp; Berendt, 1856): <xref ref-type="bibr" rid="B15">Szwedo et al. 2004</xref>: 85</comment></tp:nomenclature-citation></tp:nomenclature-citation-list></tp:nomenclature><tp:treatment-sec sec-type="Lectotype"><title>Lectotype.</title><p> Late instar nymph (“pupa”) in Baltic amber, former East Prussia (<xref ref-type="bibr" rid="B7">Germar and Berendt 1856</xref>: 16, pl. II, fig. 4b), designated here.</p></tp:treatment-sec><tp:treatment-sec sec-type="Remarks"><title>Remarks.</title><p> Of the two syntype nymphs, the late instar is selected as a lectotype. The 3rd instar nymph, belonging to <tp:taxon-name>Dictyopharinae</tp:taxon-name>, is discussed under the new genus and species below. According to <xref ref-type="bibr" rid="B15">Szwedo et al. (2004)</xref>, the type material was probably lost during World War II.</p><p>This species is possibly a senior synonym of <italic><tp:taxon-name>Pseudophana kaweckii</tp:taxon-name></italic> Usinger, 1939 based on adults and very common in Baltic amber. Other possible senior synonyms of <italic><tp:taxon-name>Pseudophana kaweckii</tp:taxon-name></italic> are <italic>“Cixius” longirostris</italic> Germar et Berendt, 1856 and <italic>“Oliarus” oligocenus</italic> Cockerell, 1910 (<xref ref-type="bibr" rid="B6">Emeljanov and Shcherbakov 2009</xref>).</p></tp:treatment-sec><ref-list><ref id="B10"><mixed-citation xmlns:xlink="http://www.w3.org/1999/xlink" xlink:type="simple"><person-group><name name-style="western"><surname>Metcalf</surname><given-names>ZP</given-names></name><name name-style="western"><surname>Wade</surname><given-names>V</given-names></name></person-group> (<year>1966</year>)<article-title> A Catalogue of the Fossil Homoptera (Homoptera: Auchenorrhyncha)</article-title>. <source>General Catalogue of the Homoptera (North Carolina State University, Raleigh)</source>, Supplement to Fascicle I: i–iv, <fpage>1</fpage>–<lpage>245</lpage>.</mixed-citation></ref><ref id="B15"><mixed-citation xmlns:xlink="http://www.w3.org/1999/xlink" xlink:type="simple"><person-group><name name-style="western"><surname>Szwedo</surname><given-names>J</given-names></name><name name-style="western"><surname>Bourgoin</surname><given-names>Th</given-names></name><name name-style="western"><surname>Lefebvre</surname><given-names>F</given-names></name></person-group> (<year>2004</year>)<article-title> Fossil Planthoppers (Hemiptera: Fulgoromorpha) of the World</article-title>. <source>An Annotated Catalogue with Notes on Hemiptera Classification</source>. <publisher-name>Studio 1</publisher-name>, <publisher-loc>Warsaw</publisher-loc>, <lpage>200</lpage> pp.</mixed-citation></ref><ref id="B7"><mixed-citation xmlns:xlink="http://www.w3.org/1999/xlink" xlink:type="simple"><person-group><name name-style="western"><surname>Germar</surname><given-names>EF</given-names></name><name name-style="western"><surname>Berendt</surname><given-names>GC</given-names></name></person-group> (<year>1856</year>)<article-title> Die im Bernstein befindlichen Hemipteren und Orthopteren der Vorwelt</article-title>. In: <person-group><name name-style="western"><surname>Berendt</surname><given-names>GC</given-names></name></person-group> (<role>Ed</role>) <source>Die im Bernstein befindlichen organischen Reste der Vorwelt</source> <volume>2</volume>(<issue>1</issue>). <publisher-loc>Berlin</publisher-loc>, ii+<fpage>1</fpage>–<lpage>40</lpage>.</mixed-citation></ref><ref id="B6"><mixed-citation xmlns:xlink="http://www.w3.org/1999/xlink" xlink:type="simple"><person-group><name name-style="western"><surname>Emeljanov</surname><given-names>AF</given-names></name><name name-style="western"><surname>Shcherbakov</surname><given-names>DE</given-names></name></person-group> (<year>2009</year>)<article-title> New planthoppers of the tribe Achilini (Homoptera, Fulgoroidea, Achilidae) from Baltic amber.</article-title> <source>Paleontological Journal </source> <volume>43</volume>: <fpage>1008</fpage>-<lpage>1018</lpage>. <ext-link ext-link-type="uri" xlink:href="http://dx.doi.org/10.1134/S0031030109090032" xlink:type="simple">doi: 10.1134/S0031030109090032</ext-link></mixed-citation></ref></ref-list></tp:taxon-treatment>
