# Supplementary material for: A new genus and species of Dictyopharidae (Homoptera) from Rovno and Baltic amber based on nymphs
Source: Zookeys. 2011 Sep 24;(130):175–84. doi: 10.3897/zookeys.130.1775 (PMC3260758; doi:10.3897/zookeys.130.1775)
Supplement: XML Treatment for Alicodoxa [file zookeys.130.1775-treatment2.xml]

<!DOCTYPE tp:taxon-treatment
  PUBLIC "-//TaxonX//DTD Taxonomic Treatment Publishing DTD v0 20100105//EN" "tax-treatment-NSO.dtd">
<tp:taxon-treatment xmlns:tp="http://www.plazi.org/taxpub"><tp:treatment-meta><mixed-citation publication-type="journal"><person-group><name><surname>Emeljanov</surname><given-names>Alexander F.</given-names></name><name><surname>Shcherbakov</surname><given-names>Dmitry E.</given-names></name></person-group><article-title>A new genus and species of Dictyopharidae (Homoptera) from Rovno and Baltic amber based on nymphs</article-title><source>Zookeys</source><day>24</day><month>9</month><year>2011</year><volume>2011</volume><issue>130</issue><fpage>175</fpage><lpage>184</lpage><pub-id pub-id-type="doi">10.3897/zookeys.130.1775</pub-id></mixed-citation></tp:treatment-meta><tp:nomenclature><label>Genus</label><tp:taxon-name>
                            <tp:taxon-name-part taxon-name-part-type="genus">Alicodoxa</tp:taxon-name-part>
                        <object-id xmlns:xlink="http://www.w3.org/1999/xlink" xlink:type="simple">urn:lsid:zoobank.org:act:C730EB51-0600-45A1-8E17-993E07139A32</object-id>
                        <object-id xmlns:xlink="http://www.w3.org/1999/xlink" xlink:type="simple">http://species-id.net/wiki/Alicodoxa</object-id>
                        </tp:taxon-name><tp:taxon-status xmlns:xlink="http://www.w3.org/1999/xlink" xlink:type="simple">gen. n.</tp:taxon-status></tp:nomenclature><tp:treatment-sec sec-type="Type species"><title>Type species.</title><p> <italic><tp:taxon-name>Alicodoxa rasnitsyni</tp:taxon-name></italic> sp. n.</p></tp:treatment-sec><tp:treatment-sec sec-type="Etymology"><title>Etymology.</title><p> The genus and the type species are named in honour of our friend and colleague Prof. Alexandr Rasnitsyn. The grammatical gender is feminine.</p></tp:treatment-sec><tp:treatment-sec sec-type="Diagnosis"><title>Diagnosis.</title><p> Metope not visible in dorsal aspect. Coryphe 1/3 longer than pronotal disc along midline. Pronotum deeply angulately emarginate posteriorly. Lateral carinae of mesonotal disc anteriorly converging at acute angle. Fore femur without subapical tooth. Abdominal tergites IV–V with 1–2 sensory pits displaced forwards from the row of pits. Tergites VI–VII with 2 medial and 2–3 lateral pits. Tergites VI–VIII with large lower and small upper wax plates, upper plate of tergite VII subdivided.</p></tp:treatment-sec><tp:treatment-sec sec-type="Remarks"><title>Remarks.</title><p>Similar to the extant genera <italic><tp:taxon-name>Orthopagus</tp:taxon-name></italic> Uhler and <italic><tp:taxon-name>Saigona</tp:taxon-name></italic> Matsumura, but in the nymphs of these latter the metope is visible from above, coryphe longer relative to pronotal disc, pronotum less emarginate posteriorly, and tergites VI–VII with 4 medial and 1–0 lateral pits. Subdivided upper wax plate of tergite VII is unknown in other <tp:taxon-name>Dictyopharidae</tp:taxon-name>. Other characters listed under Diagnosis assign the new genus to <tp:taxon-name>Orthopagini</tp:taxon-name> within <tp:taxon-name>Dictyopharinae</tp:taxon-name> (see Discussion).</p></tp:treatment-sec></tp:taxon-treatment>
